# Supplementary material for: What We Know So Far about the Metabolite-Mediated Microbiota-Intestinal Immunity Dialogue and How to Hear the Sound of This Crosstalk
Source: Metabolites. 2021 Jun 21;11(6):406. doi: 10.3390/metabo11060406 (PMC8234899; doi:10.3390/metabo11060406)
Supplement: Supplementary file 1 [file metabolites-11-00406-s001.zip]

Archive with 1 entries (1 files):
- metabolites-1244530-supplementary.pdf
